# Supplementary material for: Inhibitory Antibodies against Activin A and TGF-β Reduce Self-Supported, but Not Soluble Factors-Induced Growth of Human Pulmonary Arterial Vascular Smooth Muscle Cells in Pulmonary Arterial Hypertension
Source: Int J Mol Sci. 2018 Sep 28;19(10):2957. doi: 10.3390/ijms19102957 (PMC6212879; doi:10.3390/ijms19102957)
Supplement: Supplementary file 1 [file ijms-19-02957-s001.zip]

Archive with 1 entries (1 files):
- ijms-356272-supplementary.pdf
